# Supplementary material for: Enhancing Tumor Immunity with IL-12 and PD-1 Blockade: A Strategy for Inducing Robust Central Memory T Cell Responses in Resistant Cancer Model
Source: Antibodies (Basel). 2024 Nov 20;13(4):94. doi: 10.3390/antib13040094 (PMC11586976; doi:10.3390/antib13040094)
Supplement: Supplementary file 1 [file antibodies-13-00094-s001.zip]

Archive with 1 entries (1 files):
- antibodies-3078104-supplementary.pdf
